# Supplementary material for: Marinated oven-grilled beef entrecôte meat from a bovine farm: Evaluation of resultant physicochemical and organoleptic attributes
Source: PeerJ. 2023 Mar 16;11:e15116. doi: 10.7717/peerj.15116 (PMC10024902; doi:10.7717/peerj.15116)
Supplement: Supplemental Information 1 [file peerj-11-15116-s001.zip]

Archive with 4 entries (4 files):
- beef for paper.xlsx
- __MACOSX/._beef for paper.xlsx
- beef for paper1.xlsx
- __MACOSX/._beef for paper1.xlsx
