# Supplementary material for: Marinated oven-grilled beef entrecôte meat from a bovine farm: Evaluation of resultant physicochemical and organoleptic attributes
Source: PeerJ. 2023 Mar 16;11:e15116. doi: 10.7717/peerj.15116 (PMC10024902; doi:10.7717/peerj.15116)
Supplement: Supplemental Information 1 [file peerj-11-15116-s001.zip › beef for paper.xlsx]

## Sheet: Analysis
Beef meat with cranberry															Beef meat with grape pomace															Beef meat with Baikal skullcap
			Salt = 1,6 g	AS (African spices) = 4 g	IM (industrial marinade) = 4 g													Salt = 1,6 g	AS (African spices) = 4 g	IM (industrial marinade) = 4 g													Salt = 1,6 g	AS (African spices) = 4 g	IM (industrial marinade) = 4 g
	Samples:	1-	Control (oil+salt)		5-	AS (oil+salt)			9-	IM (oil+salt)						Samples:	1-	Control (oil+salt)													Samples:	1-	Control (oil+salt)
		2-	Control (oil+salt+cranberry 0,4g)		6-	AS (oil+salt+cranberry 0,4g)			10-	IM (oil+salt+cranberry 0,4g)							2-	Control (oil+salt+grape pomace 0,4g)		5-	AS (oil+salt+grape pomace 0,4g)			8-	IM (oil+salt+grape pomace 0,4g)							2-	Control (oil+salt+Baikal skullcap 0,4g)		5-	AS (oil+salt+Baikal skullcap 0,4g)			8-	IM (oil+salt+Baikal skullcap 0,4g)
		3-	Control (oil+salt+cranberry 0,6g)		7-	AS (oil+salt+cranberry 0,6g)			11-	IM (oil+salt+cranberry 0,6g)							3-	Control (oil+salt+grape pomace 0,6g)		6-	AS (oil+salt+grape pomace 0,6g)			9-	IM (oil+salt+grape pomace 0,6g)							3-	Control (oil+salt+Baikal skullcap 0,6g)		6-	AS (oil+salt+Baikal skullcap 0,6g)			9-	IM (oil+salt+Baikal skullcap 0,6g)
		4-	Control (oil+salt+cranberry 0,8g)		8-	AS (oil+salt+cranberry 0,8g)			12-	IM (oil+salt+cranberry 0,8g)							4-	Control (oil+salt+grape pomace 0,8g)		7-	AS (oil+salt+grape pomace 0,8g)			10-	IM (oil+salt+grape pomace 0,8g)							4-	Control (oil+salt+Baikal skullcap 0,8g)		7-	AS (oil+salt+Baikal skullcap 0,8g)			10-	IM (oil+salt+Baikal skullcap 0,8g)
Color - before cooking						Color - after cooking									Color - before cooking						Color - after cooking									Color - before cooking						Color - after cooking
Sample	L	a	b	pH		Sample	L	a	b	pH					Sample	L	a	b	pH		Sample	L	a	b	pH					Sample	L	a	b	pH		Sample	L	a	b	pH
1	29.93	16.64	6.26	5.39		1	31.94	7.81	9.12	5.83					1	31.68	15.64	9.08	5.74		1	36.18	2.72	6.36	5.9					1	37.24	14.22	2.81	5.85		1	35.59	8.74	11.47	5.88
	32.71	14.74	5.56				37.86	6.3	12.86							34.79	19.46	11.95				33.44	7.31	10.65							36.76	19.55	11.29				38.58	4.31	7.39
	34.56	12.15	4.21				38.63	4.07	7.31							33.31	15.89	9.95				37.07	2.38	6.4							27.06	14.21	7.5				31.06	10.06	11.45
2	33.49	13.45	4	5.59		2	38.71	6.5	8.42	5.77					2	33.66	14.89	3.09	5.6		2	39.35	4.74	12.2	6					2	36.91	15.95	4.63	5.5		2	31.02	7.55	10.52	5.83
	28.01	15.42	3.87				36.99	4.35	6.71							30.65	16.66	5.53				41.82	2.88	11.09							37.47	14.7	4.62				30.5	7.83	11.34
	32.71	13.49	3.97				43.19	5.3	9.45							37.34	16.38	7.21				42.69	3.22	11.01							30.39	14.58	3.76				31.45	6.52	9.34
3	30.4	19.33	7.71	5.46		3	36.32	4.68	6.33	5.77					3	35	18.29	10.41	5.38		3	37.98	2.62	5.74	6.08					3	35.38	15.88	11.55	5.55		3	32.12	6.68	8.34	5.78
	33.95	13.91	6.87				41.23	3.7	7.44							32.9	14.5	8.2				38	1.99	6.24							36.53	12.3	14.13				37.73	2.8	7.5
	31.06	13.23	4.5				35.84	4.01	6.21							32.18	15.48	9.25				27.5	6.02	9.3							35.44	13.65	11.55				26.85	7.84	10.51
4	35.04	14.55	7.25	5.4		4	36.22	4.57	7.3	5.71					4	34.52	12.34	9.78	5.46		4	32.15	4.74	7.69	6.06					4	33.85	16.37	4.93	5.54		4	37.29	3.95	7.77	5.9
	31.32	18.58	9.15				44.71	4.83	9.92							28.8	13.28	3.65				40.69	4.96	12.65							32.87	15.5	3.62				38.38	3.12	6.22
	31.84	17.42	9.43				41.9	4.87	8.4							37.58	7.3	5.44				35.67	4.26	10.08							32.95	15.1	3.15				36.57	5.41	9.86
5	34.23	14.03	8.13	5.5		5	44.08	4.96	11.57	5.81					5	34.56	10.73	10.82	5.59		5	29.24	5.17	7.29	5.92					5	33.22	18.46	10.92	5.55		5	35.01	3.5	6.88	5.96
	33.24	14.78	9.27				44.16	6.42	13.5							34.73	13.75	10.34				37.95	2.88	7.89							37.37	17.27	8.81				32.12	7.51	13.2
	31.81	14.6	10.58				33.11	6.64	8.23							29.97	15.76	7.97				33.26	2.38	4.25							33.42	16.9	15.78				33.12	5.73	11.09
6	32.99	9.4	12.87	5.58		6	36.25	5.49	8.5	5.82					6	33.25	14.46	15.5	5.49		6	31.17	6.85	8.93	6.09					6	33.92	17.16	6.2	5.62		6	33.77	7.49	13.46	5.93
	32.64	11.67	14.01				30.1	7.34	11.29							35.73	14.62	11.13				26.46	8.23	9.79							34.26	16.26	4.82				36.4	1.44	7.09
	30.59	17.49	11.3				35.55	3.17	7.21							36.89	15.73	13.89				29.88	7.06	10.93							34.76	15.48	3.38				37.59	4.22	9.18
7	31.45	14.92	11.42	5.73		7	41.82	6.81	11.16	5.77					7	33.6	15.17	6.33	5.46		7	28.97	7.92	11.14	5.92					7	38.11	15.79	10.41	5.58		7	34.43	2.75	7.16	5.83
	32.26	17.15	8.74				34.78	9.77	12.66							34.35	15.56	14.34				28.49	8.45	9.67							33.11	12.21	10.45				29.2	6.67	13.6
	33.66	15.25	11.78				33.44	7.5	9.45							32.03	16	9.49				36.31	3.55	6.07							32.03	13.75	12.5				33.23	3.77	10.53
8	32	12.25	9.52	5.44		8	41.78	5.03	10.96	5.74					8	34.4	13.07	11.9	5.62		8	35.29	5.08	13.06	5.81					8	34.22	13.49	12.96	5.45		8	33.91	4.29	13.09	5.77
	31.18	11.89	12.06				35.55	6.62	12.82							31.35	17.49	7.9				34.95	5.64	13.12							30.15	11.7	11.5				38.74	1.47	7.76
	32.25	13.14	10.02				40.97	4.66	10.83							32.22	16.01	9.7				40.49	5.36	13.54							31.17	13.09	8.7				31.97	1.73	7.38
9	33.39	13.07	6.08	5.66		9	39.83	6.85	13.34	5.77					9	32.76	14.27	15.87	5.55		9	28.95	7.54	10.47	5.99					9	31.33	15.68	14.14	5.49		9	31.9	1.79	6.15	5.78
	34.76	10.43	9.87				42.1	5.59	15.78							29.95	16.3	16.16				34.49	4.44	6.76							34.57	10.54	17.07				35.11	3.78	13.17
	36.1	9.7	5.79				40.2	6.65	14.64							30.87	15.07	11.11				25.14	8.89	8.57							36.71	13.27	16.06				36.37	1.46	8.35
10	31.27	11.99	11.25	5.66		10	39.18	3.06	9.55	5.94					10	31.29	16.38	6.62	5.53		10	29.3	7.65	13.6	5.98					10	36.14	12.83	15.33	5.51		10	40.45	1.65	8.84	5.8
	36.8	14.98	11.74				29.97	7.62	11.75							32.54	11.99	13.94				32.29	4.92	8.64							35.25	13.09	16.21				30.19	0.86	4.2
	35.44	16.74	5.83				37.62	3.67	8.3							30.82	15.1	9.39				35.66	2.94	7.46							32.9	14.94	14.3				36.43	3.95	10.36
11	32.45	11.18	11.76	5.55		11	40.59	3.52	8.47	5.65
	31.83	15.82	5.52				38.47	4.15	7.97						WEIGHT						BEFORE cooking				AFTER cooking					WEIGHT						BEFORE cooking				AFTER cooking
	33.6	14.13	12.66				40.79	4.41	9.19						Sample	Before coking (g)	After cooking (g)				TBA - Absorbance (530 nm)				TBA - Absorbance (530 nm)					Sample	Before coking (g)	After cooking (g)				TBA - Absorbance (530 nm)				TBA - Absorbance (530 nm)
12	30.23	15.23	6.27	5.51		12	32.25	6.75	13.8	5.78					1	292.01	169.67				Sample	1	2		Sample	1	2			1	289.85	209.29				Sample	1	2		Sample	1	2
	32.18	14.65	7.48				29.41	8.29	12.85						2	306.27	177.02				1	0.07	0.072		1	0.099	0.148			2	298.36	206.24				1	0.155	0.161		1	0.082	0.078
	34.51	12.15	8.61				36.76	5.53	13.27						3	287.4	160.47				2	0.046	0.044		2	0.101	0.105			3	294.56	191.91				2	0.042	0.042		2	0.057	0.067
															4	297.35	173.93				3	0.042	0.043		3	0.148	0.146			4	294.26	203.55				3	0.059	0.061		3	0.071	0.076
WEIGHT				BEFORE cooking				AFTER cooking							5	309.53	180.4				4	0.175	0.179		4	0.085	0.087			5	293.23	190.57				4	0.055	0.06		4	0.065	0.058
Sample	Before coking (g)	After cooking (g)		TBA - Absorbance (530 nm)				TBA - Absorbance (530 nm)							6	293.72	181.68				5	0.088	0.087		5	0.087	0.089			6	281.51	172.95				5	0.056	0.055		5	0.06	0.064
1	299.47	209.34		Sample	1	2		Sample	1	2					7	303.42	186.14				6	0.041	0.046		6	0.108	0.11			7	246.08	154.66				6	0.055	0.056		6	0.056	0.058
2	281.77	206.43		1	0.073	0.066		1	0.061	0.098					8	298.18	200.98				7	0.044	0.046		7	0.099	0.128			8	293.66	188				7	0.049	0.054		7	0.062	0.06
3	296.27	204.65		2	0.067	0.07		2	0.093	0.092					9	286	198.66				8	0.043	0.046		8	0.123	0.126			9	301.79	190.01				8	0.113	0.114		8	0.089	0.09
4	306.57	206.08		3	0.077	0.078		3	0.071	0.071					10	315.08	202.67				9	0.065	0.068		9	0.115	0.116			10	296.78	188.35				9	0.055	0.061		9	0.065	0.063
5	316.93	222.1		4	0.193	0.193		4	0.081	0.083											10	0.045	0.054		10	0.079	0.078									10	0.05	0.05		10	0.061	0.062
6	291.82	198.24		5	0.086	0.084		5	0.077	0.075											K	0.011			K	0.011										K	0.011			K	0.011
7	287.18	221.65		6	0.072	0.072		6	0.054	0.053
8	306.94	206.07		7	0.098	0.1		7	0.107	0.1					FRAP - Absorbance (593 nm)				ABTS - Absorbance (734 nm)				DPPH - Absorbance (517 nm)							FRAP - Absorbance (593 nm)				ABTS - Absorbance (734 nm)				DPPH - Absorbance (517 nm)
9	301.66	162.82		8	0.048	0.048		8	0.142	0.157					Sample	1	2		Sample	1	2		Sample	1	2					Sample	1	2		Sample	1	2		Sample	1	2
10	301.05	204.29		9	0.046	0.046		9	0.107	0.1					1	1.632	1.513		1	0.694	0.659		1	0.058	0.08					1	0.873	1.875		1	0.694	0.694		1	0.132	0.143
11	294.44	276.63		10	0.049	0.053		10	0.153	0.157					2	1.395	2.449		2	0.695	0.694		2	0.062	0.075					2	3.251	3.055		2	0.686	0.684		2	0.108	0.125
12	307.17	217.1		11	0.051	0.053		11	0.179	0.18					3	1.461	2.621		3	0.676	0.694		3	0.051	0.062					3	2.089	2.434		3	0.693	0.693		3	0.097	0.1
				12	0.089	0.091		12	0.108	0.108					4	2.556	1.673		4	0.693	0.684		4	0.068	0.078					4	3.1	3.261		4	0.69	0.61		4	0.083	0.089
				K	0.011			K	0.011						5	2.251	1.908		5	0.695	0.687		5	0.082	0.096					5	2.767	2.7		5	0.694	0.692		5	0.068	0.071
															6	1.79	1.7		6	0.694	0.683		6	0.103	0.107					6	2.894	2.959		6	0.694	0.694		6	0.055	0.054
FRAP - Absorbance (593 nm)				ABTS - Absorbance (734 nm)				DPPH - Absorbance (517 nm)							7	1.852	1.95		7	0.68	0.654		7	0.112	0.118					7	>3,300	>3,300		7	0.685	0.684		7	0.101	0.132
Sample	1	2		Sample	1	2		Sample	1	2					8	1.363	1.329		8	0.674	0.694		8	0.103	0.112					8	3.013	3.238		8	0.693	0.691		8	0.108	0.118
1	1.166	0.847		1	0.69	0.622		1	0.237	0.24					9	1.41	1.744		9	0.696	0.683		9	0.121	0.118					9	3.134	>3,300		9	0.683	0.684		9	0.091	0.119
2	0.985	1.034		2	0.659	0.679		2	0.094	0.097					10	1.861	1.669		10	0.694	0.7		10	0.117	0.123					10	>3,300	>3,300		10	0.655	0.689		10	0.065	0.065
3	1.424	1.616		3	0.694	0.695		3	0.134	0.118					K	0.058			K	0.698			K	0.44						K	0.058			K	0.698			K	0.44
4	2.24	2.314		4	0.692	0.694		4	0.159	0.153
5	1.776	2.274		5	0.694	0.68		5	0.17	0.182
6	1.525	1.667		6	0.694	0.694		6	0.103	0.111
7	1.685	1.714		7	0.66	0.695		7	0.182	0.169
8	1.77	1.936		8	0.695	0.694		8	0.112	0.115
9	1.459	1.276		9	0.693	0.693		9	0.185	0.181
10	2.123	2.443		10	0.675	0.695		10	0.253	0.252
11	1.864	1.991		11	0.694	0.695		11	0.19	0.173
12	2.052	2.092		12	0.693	0.695		12	0.233	0.227
K	0.058			K	0.698			K	0.44

## Sheet: beef+cranberry
	Sensory analysis											Texture profile
Flavor									Średnia			Twardość										Średnia
1	4	2	4	3	4	3	5					1	4	8	7	5	6	7	9	4
2	1	2	4	3	2	3	4.5					2	4	2	4	3	6	5	5	3
3	3	3	4	4	4	4	4.5					3	8	9	8	7	4	6	7	7
4	4	4	4	3	3	3	5					4	6	8	8	5	7	7	6	6
5	4	2	4	3	4	3.5	5					5	3	7	8	4	9	6	7	3
6	1	1	5	4	3	3.5	5					6	3	7	4	3	6	5	4	2
7	2	3	4	5	3	2.5	5					7	5	4	3	4	6	5	5	2
8	3.5	2	3	4	4	3	5					8	6	5	7	6	7	6	8	3
9	3	5	3	5	4	2	5					9	5	3	5	4	7	6	5	2
10	1	3	4	4	4	3	5					10	7	8	8	8	4	6	7	3
11	3	4	4	4	4	3	5					11	7	6	8	7	4	6	10	6
12	3	5	4	4	4	3.5	5					12	6	4	10	5	4	5	6	4
Apperance									Średnia			Przeżuwalność										Średnia
1	3	3	5	5	4	2.5	5					1	6	5	6	5	7	7	5	6
2	1	4	5	2	5	2	5					2	4	3	6	5	8	5	2	5
3	3	4	5	5	5	3	5					3	8	8	8	7	5	6	7	7
4	3	3	5	4	4	3	5					4	5	8	8	6	6	6	7	5
5	4	4	5	5	5	3	5					5	3	7	8	4	9	6	7	3
6	1	3	5	3	4	3.5	5					6	2	7	3	5	7	5	4	2
7	4	2	5	3	2	2	5					7	5	4	5	4	9	6	3	3
8	2	3	5	5	4	3.5	5					8	6	4	7	6	9	6	8	4
9	3	2	5	3	2	2	5					9	5	2	3	5	8	7	2	4
10	1	4	5	4	4	3	5					10	7	8	8	8	4	6	7	5
11	4	1	5	4	4	3.5	5					11	8	6	8	7	4	6	10	7
12	4	4	5	5	4	3.5	5					12	5	3	10	5	4	5	7	6
Tenderness									Średnia			Gumowatość										Średnia
1	1	1	2	4	3	2	4					1	6	5	6	5	6	6	5	6
2	3	3	4	3	4	3	4					2	4	4	5	4	7	5	2	5
3	2	2	2	3	4	3.5	3					3	7	6	3	3	6	5	6	6
4	2	2	2	3	3	3	4					4	3	7	3	3	5	6	6	7
5	2	2	2	4	4	3	4.45					5	2	6	3	2	9	5	6	2
6	3	3	4	4	3	4	5					6	2	5	3	4	8	5	2	2
7	4	2	3	3	4	3.5	4.5					7	4	4	5	4	4	6	1	5
8	4	2	3	3	4	4	4					8	4	6	3	3	9	4	6	2
9	1	5	2	4	4	3.5	4					9	4	2	3	4	7	6	1	1
10	1	2	2	3	5	3	4					10	6	8	6	8	4	6	4	6
11	2	3	2	3	4	3	4					11	8	7	3	6	4	6	8	8
12	4	3	4	4	5	3.5	4.5					12	6	2	10	4	4	5	4	6
Taste									Średnia			Ziarnistość										Średnia
1	2	3	2	3	4	2	5					1	3	5	3	5	2	6	4	2
2	4	3	5	3	4	3	4.5					2	2	1	3	4	2	7	2	2
3	2	2	5	3	4	3.5	4					3	3	2	5	2	2	7	2	2
4	2	3	3	3	3	3	5					4	3	2	5	3	4	6	1	2
5	2	3	5	3	4	3	4.5					5	2	1	5	3	4	6	2	1
6	2	2	4	4	3	3.5	5					6	2	1	4	5	6	7	2	1
7	4	4	5	5	4	3.5	5					7	3	2	5	4	4	5	1	2
8	5	4	4	4	4	4	5					8	4	3	5	5	4	7	3	1
9	3	5	2	4	4	2	4.5					9	3	3	5	4	2	6	1	1
10	3	2	2	4	5	2.5	4.5					10	4	8	5	4	4	6	1	2
11	4	3	4	4	5	3.5	4.5					11	4	3	5	4	4	6	1	2
12	3.5	3	5	5	4	4	5					12	3	1	5	4	5	7	1	2
Off-flavor									Średnia			Tłustość										Średnia
1	5	5	5	5	4	5	5					1	2	5	1	4	3	4	2	5
2	5	5	5	5	2	5	4.5					2	2	3	2	4	4	4	1	3
3	5	4	5	5	5	5	4					3	3	1	1	2	4	3	2	1
4	2	5	5	5	2	5	5					4	2	8	1	3	4	4	1	1
5	5	5	5	5	4	5	4.5					5	2	4	1	3	4	4	1	2
6	5	3	5	5	3	5	5					6	2	5	1	5	5	3	6	3
7	5	5	5	5	4	5	5					7	2	6	1	4	4	4	2	2
8	5	5	5	5	4	5	5					8	2	3	1	4	4	3	1	2
9	5	5	5	5	4	2	4.5					9	2	5	1	4	4	4	1	3
10	5	3	5	5	4	2.5	4.5					10	2	7	1	4	5	4	1	3
11	5	5	5	5	4	5	4.5					11	2	8	1	5	5	4	3	3
12	5	5	5	5	4	5	5					12	2	4	1	3	4	4	1	3
		Cutting Force
				F{lo max}	dL przy F{lo max}
			Nr	N	mm
	Control	0.0	1	59.3	24.8
			2	70.8	18.6
			3	72.4	19.1
		0.5	4	59.5	19.1
			5	55.1	19.1
			6	64.6	19.9
		1.0	7	58.5	21.3
			8	68.1	20.3
			9	81.9	20.9
		1.5	10	69.1	23.3
			11	64.2	20.2
			12	39.4	21.7
	AS	0.0	13	65.6	19
			14	74.7	20.6
			15	65.8	19.3
		0.5	16	31.1	19.1
			17	36.9	21.1
			18	38.7	21.4
		1.0	19	38.7	22.2
			20	35.7	19.7
			21	37.1	21.7
		1.5	22	56.5	19.9
			23	79.2	22.3
			24	65	23
	IM	0.0	25	28.5	25.2
			26	39.1	22.7
			27	38	21.7
		0.5	28	39.6	18.1
			29	51.5	17.5
			30	86.6	21.3
		1.0	31	64.8	25.7
			32	94.3	23
			33	86.7	25.3
		1.5	34	88.8	16.8
			35	73	18.5
			36	92.3	19.1

## Sheet: beef+grapes
	Sensory analysis											Texture profile
Flavor									Średnia			Twardość								Średnia
1	4	5	3	2	4	3	4	4				1	9	5	6	7	7	9	7
2	3	5	3	3	4	4	5	4				2	9	7	5	10	7	8	7
3	2	5	4	3	4	4	4	3				3	8	5	6	5	8	7	6
4	3	4	4	4	4	2	5	3				4	10	7	5	9	8	10	8
5	5	4	3	4	4	4	5	4				5	9.5	5	6	7	4	5	9
6	3	5	5	5	5	4	5	4				6	9	7	5	5	7	7	7
7	2	3	4	2	5	4	4	4				7	4	3	4	7	7	8	4
8	2	5	5	5	4	4	5	4				8	3	3	4	5	4	6	6
9	3	5	4	3	3	4	5	4				9	5	10	5	5	3	6	7
10	3.5	5	4	3	4	4	5	4				10	6	3	3	8	4	10	7
Apperance									Średnia			Przeżuwalność								Średnia
1	5	5	4	3	4	4	3	3				1	9	5	6	6	6	9	7
2	4	5	5	4	4	4	3	2				2	9	7	5	10	9	7	8
3	3	5	5	4	4	4	4	2				3	5	7	6	4	7	6	6
4	3	5	4	4	4	4	4					4	10	7	5	9	8	10	7
5	5	5	4	4	3	4	4	3				5	6	4	5	7	3	4	9
6	3	5	4	5	5	4	4	3				6	7	7	4	4	7	6	7
7	2	4	3	2	4	5	4	3				7	6	5	5	7	8	8	3
8	2	5	3	4	4	3.5	5	3.5				8	4	2	6	3	4	7	6
9	4	5	3	4	4	4	4	4.5				9	4	10	6	3	4	7	7
10	3	5	3	4	4	5	4	4				10	6	3	3	7	3	10	5
Tenderness									Średnia			Gumowatość								Średnia
1	1	3	3	1	3	1	4	1				1	9	5	6	4	8	9	2
2	3	2	3	1	1	1	2	2				2	6	7	6	9	9	7	3
3	3	3	3	4	3	4	4	2				3	5	5	6	2	7	6	1
4	2	2	4	1	1	1	2	2				4	4	5	5	7	9	10	3
5	3	3	3	2	3	4	2	2				5	7	3	4	6	3	5	7
6	4	3	3	4	2	1	3	2				6	7	7	6	2	8	7	6
7	3	3	3	2	3	4	3	2				7	4	3	4	10	7	10	7
8	3	5	4	5	4	2	4	3				8	3	2	3	3	3	9	3
9	3	2	3	4	4	2	4	2				9	7	10	4	4	3	7	7
10	4	4	4	3	4	1	3	2				10	7	3	3	9	2	7	7
Taste									Średnia			Ziarnistość								Średnia
1	3	3	3	1	2	4	4	3				1	3	4	5	1	7	1	1
2	3	4	3	3	1	3	3	3				2	1	4	4	1	6	1	1
3	4	4	4	3	3	3	4	4				3	3	4	5	1	6	4	1
4	1	4	3	3	2	1	2	3				4	1	4	3	1	7	1	1
5	3	4	3	3	3	3	2	3				5	2	3	3	1	4	4	1
6	4	5	5	5	2	4	3	4				6	1	3	4	1	5	2	1
7	3	3	4	1	1	4	3	3				7	3	5	3	1	5	3	1
8	3	5	5	5	3	3	4	3				8	4	2	5	1	3	2	1
9	2	4	4	1	2	4	3	3.5				9	3	3	5	4	3	1	1
10	4	4	4	3	5	5	3	4				10	3	3	4	2	3	1	1
Off-flavor									Średnia			Odczucie tłustości								Średnia
1	5	5	5	4	5	4	5	4				1	3	3	6	1	3	4	2
2	5	5	5	5	4	4	5	4				2	6	1	3	1	3	4	2
3	5	5	5	5	5	4	5	3				3	6	1	5	1	3	4	2
4	2	5	5	2	4	4	5	4				4	8	3	3	1	4	4	1
5	4	5	5	4	5	4	5	3				5	8	3	4	1	3	1	2
6	5	5	5	5	5	4	5	4				6	6	1	4	2	3	1	2
7	5	5	5	4	4	4	5	4				7	7	3	4	1	2	1	2
8	5	5	5	5	5	4	5	4				8	3	2	4	1	2	1	2
9	3	5	5	1	5	4	5	4				9	4	3	6	1	3	4	2
10	2	5	5	4	5	4	5	4				10	4	3	4	1	3	3	2
			Cutting Force
					F{lo max}	dL przy F{lo max}
				Nr	N	mm
		Control	0.0	1	56.4	20.9
				2	85	18.5
				3	103	18.1
			0.5	4	62.8	25
				5	45.5	22.9
				6	102	19.6
			1.0	7	69.9	19.7
				8	48.3	21.3
				9	60.8	21
			1.5	10	54.9	20.4
				11	77.9	20.8
				12	50	21.7
		AS	0.0	13	65.6	19
				14	74.7	20.6
				15	65.8	19.3
			0.5	16	88.7	19.5
				17	102	18.7
				18	60.6	23.1
			1.0	19	62.8	21.8
				20	70.1	19.6
				21	53	19.7
			1.5	22	49.5	20.4
				23	43	20.6
				24	51.1	19.4
		IM	0.0	25	28.5	25.2
				26	39.1	22.7
				27	38	21.7
			0.5	28	38.5	20
				29	30.1	21.7
				30	53.3	21.8
			1.0	31	66.6	19.5
				32	76	17.9
				33	60	21.9
			1.5	34	58.5	18.8
				35	57.6	19.3
				36	53.7	19.5

## Sheet: beef+scutell
	Sensory analysis											Texture profile
Flavor									Średnia			Twardość									Średnia
1	3	2	3	3	3	3	3	5				1	4	7	5	8	3	6	5	5
2	3	3	3	3	2.5	4	3	5				2	6	4	4	7	2	9	3	2
3	3	3	3	4	3	3	3.5	5				3	6	3	3	7	3	6	5	4
4	3	4	3	3	3	4	4	5				4	4	4	3	6	5	6	5	3
5	2	5	3	4	2.5	4	3	5				5	6	4	2	7	6	9	3	6
6	2	1	3	3	3	3	3	5				6	4	3	3	7	3	5	5	7
7	2	2	3	4	3	5	4	5				7	5	3	4	6	4	8	5	2
8	1	3	4	4	2	4	5	5				8	3	3	3	6	3	6	3	1
9	3	4	4	3	3	4	4.5	5				9	4	5	6	6	4	6	4	5
10	1	5	5	4	4	5	4	5				10	2		2	5	3	5	4	7
Apperance									Średnia			Przeżuwalność									Średnia
1	2	4	4	4	4	4	5	4				1	6	7	6	8	3	6	8	5
2	3	3	4	3	3.5	4	4.5	5				2	6	5	4	7	3	8	5	3
3	4	4	4	2	3	3	4	5				3	6	5	3	6	4	7	6	5
4	2	3	4	3	4	5	3.5	5				4	5	5	3	6	3	8	3	7
5	2	4.5	4	2	3.5	4	3	5				5	6	3	3	7	2	8	3	7
6	3	3	4	3	3.5	2	3	4				6	4	3	4	6	3	6	5	8
7	2	3	4	4	3	4	3.5	5				7	4	3	4	7	3	7	2	4
8	3	2	4	3	3	2	5	5				8	3	3	3	6	2	6	4	3
9	4	3	5	3	3	4	5	5				9	4	4	6	6	3	5	3	4.5
10	2	4	4	3	2.5	3	4	4				10	2		3	6	3	5	3	6
Tenderness									Średnia			Gumowatość									Średnia
1	2	3	3	4	2	4	3	5				1	4	8	5	7	3	7	3	5
2	2	3	4	4	3	5	3.5	5				2	3	3	3	8	2	8	4	4
3	2	2	4	3	4	4	3.5	4.5				3	4	4	2	6	3	8	5	5
4	2	2	4	3	4.5	5	3.5	5				4	5	5	4	5	4	8	4	7
5	2	4	4	2	3	5	2	5				5	6	4	4	7	3	9	4	7
6	3	3	3	3	3	5	3	5				6	4	3	3	6	2	5	3	4
7	2	4	4	3	3.5	5	4	5				7	4	3	4	7	2	8	2	2
8	3	4	3	4	3.5	5	5	5				8	6	3	2	6	3	6	4	3
9	3	3	4	4	3.5	4	3	4				9	5	4	3	6.5	2	6	3	4
10	3	2	4	3	4	5	5	5				10	6		2	5	3	5	3	6
Taste									Średnia			Ziarnistość									Średnia
1	3	4	3	3	3	2	3	5				1	1	1	5	6	4	5	2	2
2	3	2	3	4	3	4	3.5	5				2	1	1	3	5	4	4	2	1
3	3	2	4	3	3.5	4	3.5	5				3	1	1	3	7	3	6	2	1
4	3	2	2	3	4	3	4	5				4	1	1	4	7	4	3	1	1
5	3	3.5	3	3	2.5	4	3	5				5	1	1	3	6	5	8	1	2
6	3	4	4	3	3.5	4	3	4				6	1	1	4	7	4	3	4	4
7	3	4	3	4	3	5	4	5				7	1	1	3	6	6	3	2	1
8	3	1	4	3	2.5	4	5	5				8	1	1	3	6	5	7	3	3
9	3	3.5	4	3	3	5	5	5				9	1	3	5	6	6	3	2	1
10	3	1	5	3	3.5	5	4.5	4				10	1	3	2	7	8	8	2	3
Off-flavor									Średnia			Odczucie tłustości									Średnia
1	5		5	5	5	5	5	5				1	7	5	7	7	2	8	1	4
2	5	5	5	5	5	5	5	5				2	6	4	5	5	2	3	2	7
3	5	5	5	5	5	4	5	5				3	5	6	4	6.5	2	3	2	7
4	5	1	5	5	5	5	5	5				4	4	5	4	5	2	3	2	8
5	5	1	5	5	5	4	5	5				5	4	7	4	5	2	3	3	9
6	5	5	5	5	5	4	4	5				6	2	7	5	6	2	5	3	6
7	5		5	5	5	5	5	5				7	4	4	5	6	2	3	4	7
8	5	5	5	5	5	4	5	4				8	2	5	3	6	2	3	5	7
9	5	2	5	5	5	4	5	5				9	5	6	5	5	2	3	3	6
10	5	5	5	5	5	4	5	4				10	4		4	5	2	3	4	4
	Cutting Force
				F{lo max}	dL przy F{lo max}
			Nr	N	mm
	Control	0.0	1	93.1	20
			2	38.4	19.4
			3	63.1	19.4
		0.5	4	43	21.6
			5	33.9	20.3
			6	51	19.7
		1.0	7	76.1	15.4
			8	55.2	17.9
			9	69.1	15.5
		1.5	10	104	14.8
			11	54.6	14.5
			12	45.5	21.1
	AS	0.0	13	65.6	19
			14	74.7	20.6
			15	65.8	19.3
		0.5	16	55	15.9
			17	55	16.5
			18	68.7	15.7
		1.0	19	46.4	17.8
			20	63.6	18.4
			21	101	21.3
		1.5	22	46.4	19.4
			23	58.2	17.2
			24	55.8	18.6
	IM	0.0	25	28.5	25.2
			26	39.1	22.7
			27	38	21.7
		0.5	28	38.1	21.5
			29	102	23.9
			30	45.6	20.4
		1.0	31	50.2	22.2
			32	53.7	22.7
			33	58.9	19.4
		1.5	34	69.6	18.3
			35	54.9	20
			36	57.7	20.5
