# Supplementary material for: Marinated oven-grilled beef entrecôte meat from a bovine farm: Evaluation of resultant physicochemical and organoleptic attributes
Source: PeerJ. 2023 Mar 16;11:e15116. doi: 10.7717/peerj.15116 (PMC10024902; doi:10.7717/peerj.15116)
Supplement: Supplemental Information 1 [file peerj-11-15116-s001.zip › beef for paper1.xlsx]

## Sheet: Analysis
Beef meat with cranberry															Beef meat with grape pomace															Beef meat with Baikal skullcap
			Salt = 1,6 g	AS (African spices) = 4 g	IM (industrial marinade) = 4 g													Salt = 1,6 g	AS (African spices) = 4 g	IM (industrial marinade) = 4 g													Salt = 1,6 g	AS (African spices) = 4 g	IM (industrial marinade) = 4 g
	Samples:	1-	Control (oil+salt)		5-	AS (oil+salt)			9-	IM (oil+salt)						Samples:	1-	Control (oil+salt)													Samples:	1-	Control (oil+salt)
		2-	Control (oil+salt+cranberry 0,4g)		6-	AS (oil+salt+cranberry 0,4g)			10-	IM (oil+salt+cranberry 0,4g)							2-	Control (oil+salt+grape pomace 0,4g)		5-	AS (oil+salt+grape pomace 0,4g)			8-	IM (oil+salt+grape pomace 0,4g)							2-	Control (oil+salt+Baikal skullcap 0,4g)		5-	AS (oil+salt+Baikal skullcap 0,4g)			8-	IM (oil+salt+Baikal skullcap 0,4g)
		3-	Control (oil+salt+cranberry 0,6g)		7-	AS (oil+salt+cranberry 0,6g)			11-	IM (oil+salt+cranberry 0,6g)							3-	Control (oil+salt+grape pomace 0,6g)		6-	AS (oil+salt+grape pomace 0,6g)			9-	IM (oil+salt+grape pomace 0,6g)							3-	Control (oil+salt+Baikal skullcap 0,6g)		6-	AS (oil+salt+Baikal skullcap 0,6g)			9-	IM (oil+salt+Baikal skullcap 0,6g)
		4-	Control (oil+salt+cranberry 0,8g)		8-	AS (oil+salt+cranberry 0,8g)			12-	IM (oil+salt+cranberry 0,8g)							4-	Control (oil+salt+grape pomace 0,8g)		7-	AS (oil+salt+grape pomace 0,8g)			10-	IM (oil+salt+grape pomace 0,8g)							4-	Control (oil+salt+Baikal skullcap 0,8g)		7-	AS (oil+salt+Baikal skullcap 0,8g)			10-	IM (oil+salt+Baikal skullcap 0,8g)
Color - before cooking						Color - after cooking									Color - before cooking						Color - after cooking									Color - before cooking						Color - after cooking
Sample	L	a	b	pH		Sample	L	a	b	pH					Sample	L	a	b	pH		Sample	L	a	b	pH					Sample	L	a	b	pH		Sample	L	a	b	pH
1	29.93	16.64	6.26	5.39		1	31.94	7.81	9.12	5.83					1	31.68	15.64	9.08	5.74		1	36.18	2.72	6.36	5.9					1	37.24	14.22	2.81	5.85		1	35.59	8.74	11.47	5.88
	32.71	14.74	5.56				37.86	6.3	12.86							34.79	19.46	11.95				33.44	7.31	10.65							36.76	19.55	11.29				38.58	4.31	7.39
	34.56	12.15	4.21				38.63	4.07	7.31							33.31	15.89	9.95				37.07	2.38	6.4							27.06	14.21	7.5				31.06	10.06	11.45
2	33.49	13.45	4	5.59		2	38.71	6.5	8.42	5.77					2	33.66	14.89	3.09	5.6		2	39.35	4.74	12.2	6					2	36.91	15.95	4.63	5.5		2	31.02	7.55	10.52	5.83
	28.01	15.42	3.87				36.99	4.35	6.71							30.65	16.66	5.53				41.82	2.88	11.09							37.47	14.7	4.62				30.5	7.83	11.34
	32.71	13.49	3.97				43.19	5.3	9.45							37.34	16.38	7.21				42.69	3.22	11.01							30.39	14.58	3.76				31.45	6.52	9.34
3	30.4	19.33	7.71	5.46		3	36.32	4.68	6.33	5.77					3	35	18.29	10.41	5.38		3	37.98	2.62	5.74	6.08					3	35.38	15.88	11.55	5.55		3	32.12	6.68	8.34	5.78
	33.95	13.91	6.87				41.23	3.7	7.44							32.9	14.5	8.2				38	1.99	6.24							36.53	12.3	14.13				37.73	2.8	7.5
	31.06	13.23	4.5				35.84	4.01	6.21							32.18	15.48	9.25				27.5	6.02	9.3							35.44	13.65	11.55				26.85	7.84	10.51
4	35.04	14.55	7.25	5.4		4	36.22	4.57	7.3	5.71					4	34.52	12.34	9.78	5.46		4	32.15	4.74	7.69	6.06					4	33.85	16.37	4.93	5.54		4	37.29	3.95	7.77	5.9
	31.32	18.58	9.15				44.71	4.83	9.92							28.8	13.28	3.65				40.69	4.96	12.65							32.87	15.5	3.62				38.38	3.12	6.22
	31.84	17.42	9.43				41.9	4.87	8.4							37.58	7.3	5.44				35.67	4.26	10.08							32.95	15.1	3.15				36.57	5.41	9.86
5	34.23	14.03	8.13	5.5		5	44.08	4.96	11.57	5.81					5	34.56	10.73	10.82	5.59		5	29.24	5.17	7.29	5.92					5	33.22	18.46	10.92	5.55		5	35.01	3.5	6.88	5.96
	33.24	14.78	9.27				44.16	6.42	13.5							34.73	13.75	10.34				37.95	2.88	7.89							37.37	17.27	8.81				32.12	7.51	13.2
	31.81	14.6	10.58				33.11	6.64	8.23							29.97	15.76	7.97				33.26	2.38	4.25							33.42	16.9	15.78				33.12	5.73	11.09
6	32.99	9.4	12.87	5.58		6	36.25	5.49	8.5	5.82					6	33.25	14.46	15.5	5.49		6	31.17	6.85	8.93	6.09					6	33.92	17.16	6.2	5.62		6	33.77	7.49	13.46	5.93
	32.64	11.67	14.01				30.1	7.34	11.29							35.73	14.62	11.13				26.46	8.23	9.79							34.26	16.26	4.82				36.4	1.44	7.09
	30.59	17.49	11.3				35.55	3.17	7.21							36.89	15.73	13.89				29.88	7.06	10.93							34.76	15.48	3.38				37.59	4.22	9.18
7	31.45	14.92	11.42	5.73		7	41.82	6.81	11.16	5.77					7	33.6	15.17	6.33	5.46		7	28.97	7.92	11.14	5.92					7	38.11	15.79	10.41	5.58		7	34.43	2.75	7.16	5.83
	32.26	17.15	8.74				34.78	9.77	12.66							34.35	15.56	14.34				28.49	8.45	9.67							33.11	12.21	10.45				29.2	6.67	13.6
	33.66	15.25	11.78				33.44	7.5	9.45							32.03	16	9.49				36.31	3.55	6.07							32.03	13.75	12.5				33.23	3.77	10.53
8	32	12.25	9.52	5.44		8	41.78	5.03	10.96	5.74					8	34.4	13.07	11.9	5.62		8	35.29	5.08	13.06	5.81					8	34.22	13.49	12.96	5.45		8	33.91	4.29	13.09	5.77
	31.18	11.89	12.06				35.55	6.62	12.82							31.35	17.49	7.9				34.95	5.64	13.12							30.15	11.7	11.5				38.74	1.47	7.76
	32.25	13.14	10.02				40.97	4.66	10.83							32.22	16.01	9.7				40.49	5.36	13.54							31.17	13.09	8.7				31.97	1.73	7.38
9	33.39	13.07	6.08	5.66		9	39.83	6.85	13.34	5.77					9	32.76	14.27	15.87	5.55		9	28.95	7.54	10.47	5.99					9	31.33	15.68	14.14	5.49		9	31.9	1.79	6.15	5.78
	34.76	10.43	9.87				42.1	5.59	15.78							29.95	16.3	16.16				34.49	4.44	6.76							34.57	10.54	17.07				35.11	3.78	13.17
	36.1	9.7	5.79				40.2	6.65	14.64							30.87	15.07	11.11				25.14	8.89	8.57							36.71	13.27	16.06				36.37	1.46	8.35
10	31.27	11.99	11.25	5.66		10	39.18	3.06	9.55	5.94					10	31.29	16.38	6.62	5.53		10	29.3	7.65	13.6	5.98					10	36.14	12.83	15.33	5.51		10	40.45	1.65	8.84	5.8
	36.8	14.98	11.74				29.97	7.62	11.75							32.54	11.99	13.94				32.29	4.92	8.64							35.25	13.09	16.21				30.19	0.86	4.2
	35.44	16.74	5.83				37.62	3.67	8.3							30.82	15.1	9.39				35.66	2.94	7.46							32.9	14.94	14.3				36.43	3.95	10.36
11	32.45	11.18	11.76	5.55		11	40.59	3.52	8.47	5.65
	31.83	15.82	5.52				38.47	4.15	7.97						WEIGHT						BEFORE cooking				AFTER cooking					WEIGHT						BEFORE cooking				AFTER cooking
	33.6	14.13	12.66				40.79	4.41	9.19						Sample	Before coking (g)	After cooking (g)				TBA - Absorbance (530 nm)				TBA - Absorbance (530 nm)					Sample	Before coking (g)	After cooking (g)				TBA - Absorbance (530 nm)				TBA - Absorbance (530 nm)
12	30.23	15.23	6.27	5.51		12	32.25	6.75	13.8	5.78					1	292.01	169.67				Sample	1	2		Sample	1	2			1	289.85	209.29				Sample	1	2		Sample	1	2
	32.18	14.65	7.48				29.41	8.29	12.85						2	306.27	177.02				1	0.07	0.072		1	0.099	0.148			2	298.36	206.24				1	0.155	0.161		1	0.082	0.078
	34.51	12.15	8.61				36.76	5.53	13.27						3	287.4	160.47				2	0.046	0.044		2	0.101	0.105			3	294.56	191.91				2	0.042	0.042		2	0.057	0.067
															4	297.35	173.93				3	0.042	0.043		3	0.148	0.146			4	294.26	203.55				3	0.059	0.061		3	0.071	0.076
WEIGHT				BEFORE cooking				AFTER cooking							5	309.53	180.4				4	0.175	0.179		4	0.085	0.087			5	293.23	190.57				4	0.055	0.06		4	0.065	0.058
Sample	Before coking (g)	After cooking (g)		TBA - Absorbance (530 nm)				TBA - Absorbance (530 nm)							6	293.72	181.68				5	0.088	0.087		5	0.087	0.089			6	281.51	172.95				5	0.056	0.055		5	0.06	0.064
1	299.47	209.34		Sample	1	2		Sample	1	2					7	303.42	186.14				6	0.041	0.046		6	0.108	0.11			7	246.08	154.66				6	0.055	0.056		6	0.056	0.058
2	281.77	206.43		1	0.073	0.066		1	0.061	0.098					8	298.18	200.98				7	0.044	0.046		7	0.099	0.128			8	293.66	188				7	0.049	0.054		7	0.062	0.06
3	296.27	204.65		2	0.067	0.07		2	0.093	0.092					9	286	198.66				8	0.043	0.046		8	0.123	0.126			9	301.79	190.01				8	0.113	0.114		8	0.089	0.09
4	306.57	206.08		3	0.077	0.078		3	0.071	0.071					10	315.08	202.67				9	0.065	0.068		9	0.115	0.116			10	296.78	188.35				9	0.055	0.061		9	0.065	0.063
5	316.93	222.1		4	0.193	0.193		4	0.081	0.083											10	0.045	0.054		10	0.079	0.078									10	0.05	0.05		10	0.061	0.062
6	291.82	198.24		5	0.086	0.084		5	0.077	0.075											K	0.011			K	0.011										K	0.011			K	0.011
7	287.18	221.65		6	0.072	0.072		6	0.054	0.053
8	306.94	206.07		7	0.098	0.1		7	0.107	0.1					FRAP - Absorbance (593 nm)				ABTS - Absorbance (734 nm)				DPPH - Absorbance (517 nm)							FRAP - Absorbance (593 nm)				ABTS - Absorbance (734 nm)				DPPH - Absorbance (517 nm)
9	301.66	162.82		8	0.048	0.048		8	0.142	0.157					Sample	1	2		Sample	1	2		Sample	1	2					Sample	1	2		Sample	1	2		Sample	1	2
10	301.05	204.29		9	0.046	0.046		9	0.107	0.1					1	1.632	1.513		1	0.694	0.659		1	0.058	0.08					1	0.873	1.875		1	0.694	0.694		1	0.132	0.143
11	294.44	276.63		10	0.049	0.053		10	0.153	0.157					2	1.395	2.449		2	0.695	0.694		2	0.062	0.075					2	3.251	3.055		2	0.686	0.684		2	0.108	0.125
12	307.17	217.1		11	0.051	0.053		11	0.179	0.18					3	1.461	2.621		3	0.676	0.694		3	0.051	0.062					3	2.089	2.434		3	0.693	0.693		3	0.097	0.1
				12	0.089	0.091		12	0.108	0.108					4	2.556	1.673		4	0.693	0.684		4	0.068	0.078					4	3.1	3.261		4	0.69	0.61		4	0.083	0.089
				K	0.011			K	0.011						5	2.251	1.908		5	0.695	0.687		5	0.082	0.096					5	2.767	2.7		5	0.694	0.692		5	0.068	0.071
															6	1.79	1.7		6	0.694	0.683		6	0.103	0.107					6	2.894	2.959		6	0.694	0.694		6	0.055	0.054
FRAP - Absorbance (593 nm)				ABTS - Absorbance (734 nm)				DPPH - Absorbance (517 nm)							7	1.852	1.95		7	0.68	0.654		7	0.112	0.118					7	>3,300	>3,300		7	0.685	0.684		7	0.101	0.132
Sample	1	2		Sample	1	2		Sample	1	2					8	1.363	1.329		8	0.674	0.694		8	0.103	0.112					8	3.013	3.238		8	0.693	0.691		8	0.108	0.118
1	1.166	0.847		1	0.69	0.622		1	0.237	0.24					9	1.41	1.744		9	0.696	0.683		9	0.121	0.118					9	3.134	>3,300		9	0.683	0.684		9	0.091	0.119
2	0.985	1.034		2	0.659	0.679		2	0.094	0.097					10	1.861	1.669		10	0.694	0.7		10	0.117	0.123					10	>3,300	>3,300		10	0.655	0.689		10	0.065	0.065
3	1.424	1.616		3	0.694	0.695		3	0.134	0.118					K	0.058			K	0.698			K	0.44						K	0.058			K	0.698			K	0.44
4	2.24	2.314		4	0.692	0.694		4	0.159	0.153
5	1.776	2.274		5	0.694	0.68		5	0.17	0.182
6	1.525	1.667		6	0.694	0.694		6	0.103	0.111
7	1.685	1.714		7	0.66	0.695		7	0.182	0.169
8	1.77	1.936		8	0.695	0.694		8	0.112	0.115
9	1.459	1.276		9	0.693	0.693		9	0.185	0.181
10	2.123	2.443		10	0.675	0.695		10	0.253	0.252
11	1.864	1.991		11	0.694	0.695		11	0.19	0.173
12	2.052	2.092		12	0.693	0.695		12	0.233	0.227
K	0.058			K	0.698			K	0.44

## Sheet: beef+cranberry
	Sensory analysis											Texture profile
Flavor									Średnia			Twardość										Średnia
1	4	2	4	3	4	3	5					1	4	8	7	5	6	7	9	4
2	1	2	4	3	2	3	4.5					2	4	2	4	3	6	5	5	3
3	3	3	4	4	4	4	4.5					3	8	9	8	7	4	6	7	7
4	4	4	4	3	3	3	5					4	6	8	8	5	7	7	6	6
5	4	2	4	3	4	3.5	5					5	3	7	8	4	9	6	7	3
6	1	1	5	4	3	3.5	5					6	3	7	4	3	6	5	4	2
7	2	3	4	5	3	2.5	5					7	5	4	3	4	6	5	5	2
8	3.5	2	3	4	4	3	5					8	6	5	7	6	7	6	8	3
9	3	5	3	5	4	2	5					9	5	3	5	4	7	6	5	2
10	1	3	4	4	4	3	5					10	7	8	8	8	4	6	7	3
11	3	4	4	4	4	3	5					11	7	6	8	7	4	6	10	6
12	3	5	4	4	4	3.5	5					12	6	4	10	5	4	5	6	4
Apperance									Średnia			Przeżuwalność										Średnia
1	3	3	5	5	4	2.5	5					1	6	5	6	5	7	7	5	6
2	1	4	5	2	5	2	5					2	4	3	6	5	8	5	2	5
3	3	4	5	5	5	3	5					3	8	8	8	7	5	6	7	7
4	3	3	5	4	4	3	5					4	5	8	8	6	6	6	7	5
5	4	4	5	5	5	3	5					5	3	7	8	4	9	6	7	3
6	1	3	5	3	4	3.5	5					6	2	7	3	5	7	5	4	2
7	4	2	5	3	2	2	5					7	5	4	5	4	9	6	3	3
8	2	3	5	5	4	3.5	5					8	6	4	7	6	9	6	8	4
9	3	2	5	3	2	2	5					9	5	2	3	5	8	7	2	4
10	1	4	5	4	4	3	5					10	7	8	8	8	4	6	7	5
11	4	1	5	4	4	3.5	5					11	8	6	8	7	4	6	10	7
12	4	4	5	5	4	3.5	5					12	5	3	10	5	4	5	7	6
Tenderness									Średnia			Gumowatość										Średnia
1	1	1	2	4	3	2	4					1	6	5	6	5	6	6	5	6
2	3	3	4	3	4	3	4					2	4	4	5	4	7	5	2	5
3	2	2	2	3	4	3.5	3					3	7	6	3	3	6	5	6	6
4	2	2	2	3	3	3	4					4	3	7	3	3	5	6	6	7
5	2	2	2	4	4	3	4.45					5	2	6	3	2	9	5	6	2
6	3	3	4	4	3	4	5					6	2	5	3	4	8	5	2	2
7	4	2	3	3	4	3.5	4.5					7	4	4	5	4	4	6	1	5
8	4	2	3	3	4	4	4					8	4	6	3	3	9	4	6	2
9	1	5	2	4	4	3.5	4					9	4	2	3	4	7	6	1	1
10	1	2	2	3	5	3	4					10	6	8	6	8	4	6	4	6
11	2	3	2	3	4	3	4					11	8	7	3	6	4	6	8	8
12	4	3	4	4	5	3.5	4.5					12	6	2	10	4	4	5	4	6
Taste									Średnia			Ziarnistość										Średnia
1	2	3	2	3	4	2	5					1	3	5	3	5	2	6	4	2
2	4	3	5	3	4	3	4.5					2	2	1	3	4	2	7	2	2
3	2	2	5	3	4	3.5	4					3	3	2	5	2	2	7	2	2
4	2	3	3	3	3	3	5					4	3	2	5	3	4	6	1	2
5	2	3	5	3	4	3	4.5					5	2	1	5	3	4	6	2	1
6	2	2	4	4	3	3.5	5					6	2	1	4	5	6	7	2	1
7	4	4	5	5	4	3.5	5					7	3	2	5	4	4	5	1	2
8	5	4	4	4	4	4	5					8	4	3	5	5	4	7	3	1
9	3	5	2	4	4	2	4.5					9	3	3	5	4	2	6	1	1
10	3	2	2	4	5	2.5	4.5					10	4	8	5	4	4	6	1	2
11	4	3	4	4	5	3.5	4.5					11	4	3	5	4	4	6	1	2
12	3.5	3	5	5	4	4	5					12	3	1	5	4	5	7	1	2
Off-flavor									Średnia			Tłustość										Średnia
1	5	5	5	5	4	5	5					1	2	5	1	4	3	4	2	5
2	5	5	5	5	2	5	4.5					2	2	3	2	4	4	4	1	3
3	5	4	5	5	5	5	4					3	3	1	1	2	4	3	2	1
4	2	5	5	5	2	5	5					4	2	8	1	3	4	4	1	1
5	5	5	5	5	4	5	4.5					5	2	4	1	3	4	4	1	2
6	5	3	5	5	3	5	5					6	2	5	1	5	5	3	6	3
7	5	5	5	5	4	5	5					7	2	6	1	4	4	4	2	2
8	5	5	5	5	4	5	5					8	2	3	1	4	4	3	1	2
9	5	5	5	5	4	2	4.5					9	2	5	1	4	4	4	1	3
10	5	3	5	5	4	2.5	4.5					10	2	7	1	4	5	4	1	3
11	5	5	5	5	4	5	4.5					11	2	8	1	5	5	4	3	3
12	5	5	5	5	4	5	5					12	2	4	1	3	4	4	1	3

## Sheet: beef+grapes
	Sensory analysis											Texture profile
Flavor									Średnia			Twardość								Średnia
1	4	5	3	2	4	3	4	4				1	9	5	6	7	7	9	7
2	3	5	3	3	4	4	5	4				2	9	7	5	10	7	8	7
3	2	5	4	3	4	4	4	3				3	8	5	6	5	8	7	6
4	3	4	4	4	4	2	5	3				4	10	7	5	9	8	10	8
5	5	4	3	4	4	4	5	4				5	9.5	5	6	7	4	5	9
6	3	5	5	5	5	4	5	4				6	9	7	5	5	7	7	7
7	2	3	4	2	5	4	4	4				7	4	3	4	7	7	8	4
8	2	5	5	5	4	4	5	4				8	3	3	4	5	4	6	6
9	3	5	4	3	3	4	5	4				9	5	10	5	5	3	6	7
10	3.5	5	4	3	4	4	5	4				10	6	3	3	8	4	10	7
Apperance									Średnia			Przeżuwalność								Średnia
1	5	5	4	3	4	4	3	3				1	9	5	6	6	6	9	7
2	4	5	5	4	4	4	3	2				2	9	7	5	10	9	7	8
3	3	5	5	4	4	4	4	2				3	5	7	6	4	7	6	6
4	3	5	4	4	4	4	4					4	10	7	5	9	8	10	7
5	5	5	4	4	3	4	4	3				5	6	4	5	7	3	4	9
6	3	5	4	5	5	4	4	3				6	7	7	4	4	7	6	7
7	2	4	3	2	4	5	4	3				7	6	5	5	7	8	8	3
8	2	5	3	4	4	3.5	5	3.5				8	4	2	6	3	4	7	6
9	4	5	3	4	4	4	4	4.5				9	4	10	6	3	4	7	7
10	3	5	3	4	4	5	4	4				10	6	3	3	7	3	10	5
Tenderness									Średnia			Gumowatość								Średnia
1	1	3	3	1	3	1	4	1				1	9	5	6	4	8	9	2
2	3	2	3	1	1	1	2	2				2	6	7	6	9	9	7	3
3	3	3	3	4	3	4	4	2				3	5	5	6	2	7	6	1
4	2	2	4	1	1	1	2	2				4	4	5	5	7	9	10	3
5	3	3	3	2	3	4	2	2				5	7	3	4	6	3	5	7
6	4	3	3	4	2	1	3	2				6	7	7	6	2	8	7	6
7	3	3	3	2	3	4	3	2				7	4	3	4	10	7	10	7
8	3	5	4	5	4	2	4	3				8	3	2	3	3	3	9	3
9	3	2	3	4	4	2	4	2				9	7	10	4	4	3	7	7
10	4	4	4	3	4	1	3	2				10	7	3	3	9	2	7	7
Taste									Średnia			Ziarnistość								Średnia
1	3	3	3	1	2	4	4	3				1	3	4	5	1	7	1	1
2	3	4	3	3	1	3	3	3				2	1	4	4	1	6	1	1
3	4	4	4	3	3	3	4	4				3	3	4	5	1	6	4	1
4	1	4	3	3	2	1	2	3				4	1	4	3	1	7	1	1
5	3	4	3	3	3	3	2	3				5	2	3	3	1	4	4	1
6	4	5	5	5	2	4	3	4				6	1	3	4	1	5	2	1
7	3	3	4	1	1	4	3	3				7	3	5	3	1	5	3	1
8	3	5	5	5	3	3	4	3				8	4	2	5	1	3	2	1
9	2	4	4	1	2	4	3	3.5				9	3	3	5	4	3	1	1
10	4	4	4	3	5	5	3	4				10	3	3	4	2	3	1	1
Off-flavor									Średnia			Odczucie tłustości								Średnia
1	5	5	5	4	5	4	5	4				1	3	3	6	1	3	4	2
2	5	5	5	5	4	4	5	4				2	6	1	3	1	3	4	2
3	5	5	5	5	5	4	5	3				3	6	1	5	1	3	4	2
4	2	5	5	2	4	4	5	4				4	8	3	3	1	4	4	1
5	4	5	5	4	5	4	5	3				5	8	3	4	1	3	1	2
6	5	5	5	5	5	4	5	4				6	6	1	4	2	3	1	2
7	5	5	5	4	4	4	5	4				7	7	3	4	1	2	1	2
8	5	5	5	5	5	4	5	4				8	3	2	4	1	2	1	2
9	3	5	5	1	5	4	5	4				9	4	3	6	1	3	4	2
10	2	5	5	4	5	4	5	4				10	4	3	4	1	3	3	2

## Sheet: beef+scutell
	Sensory analysis											Texture profile
Flavor									Średnia			Twardość									Średnia
1	3	2	3	3	3	3	3	5				1	4	7	5	8	3	6	5	5
2	3	3	3	3	2.5	4	3	5				2	6	4	4	7	2	9	3	2
3	3	3	3	4	3	3	3.5	5				3	6	3	3	7	3	6	5	4
4	3	4	3	3	3	4	4	5				4	4	4	3	6	5	6	5	3
5	2	5	3	4	2.5	4	3	5				5	6	4	2	7	6	9	3	6
6	2	1	3	3	3	3	3	5				6	4	3	3	7	3	5	5	7
7	2	2	3	4	3	5	4	5				7	5	3	4	6	4	8	5	2
8	1	3	4	4	2	4	5	5				8	3	3	3	6	3	6	3	1
9	3	4	4	3	3	4	4.5	5				9	4	5	6	6	4	6	4	5
10	1	5	5	4	4	5	4	5				10	2		2	5	3	5	4	7
Apperance									Średnia			Przeżuwalność									Średnia
1	2	4	4	4	4	4	5	4				1	6	7	6	8	3	6	8	5
2	3	3	4	3	3.5	4	4.5	5				2	6	5	4	7	3	8	5	3
3	4	4	4	2	3	3	4	5				3	6	5	3	6	4	7	6	5
4	2	3	4	3	4	5	3.5	5				4	5	5	3	6	3	8	3	7
5	2	4.5	4	2	3.5	4	3	5				5	6	3	3	7	2	8	3	7
6	3	3	4	3	3.5	2	3	4				6	4	3	4	6	3	6	5	8
7	2	3	4	4	3	4	3.5	5				7	4	3	4	7	3	7	2	4
8	3	2	4	3	3	2	5	5				8	3	3	3	6	2	6	4	3
9	4	3	5	3	3	4	5	5				9	4	4	6	6	3	5	3	4.5
10	2	4	4	3	2.5	3	4	4				10	2		3	6	3	5	3	6
Tenderness									Średnia			Gumowatość									Średnia
1	2	3	3	4	2	4	3	5				1	4	8	5	7	3	7	3	5
2	2	3	4	4	3	5	3.5	5				2	3	3	3	8	2	8	4	4
3	2	2	4	3	4	4	3.5	4.5				3	4	4	2	6	3	8	5	5
4	2	2	4	3	4.5	5	3.5	5				4	5	5	4	5	4	8	4	7
5	2	4	4	2	3	5	2	5				5	6	4	4	7	3	9	4	7
6	3	3	3	3	3	5	3	5				6	4	3	3	6	2	5	3	4
7	2	4	4	3	3.5	5	4	5				7	4	3	4	7	2	8	2	2
8	3	4	3	4	3.5	5	5	5				8	6	3	2	6	3	6	4	3
9	3	3	4	4	3.5	4	3	4				9	5	4	3	6.5	2	6	3	4
10	3	2	4	3	4	5	5	5				10	6		2	5	3	5	3	6
Taste									Średnia			Ziarnistość									Średnia
1	3	4	3	3	3	2	3	5				1	1	1	5	6	4	5	2	2
2	3	2	3	4	3	4	3.5	5				2	1	1	3	5	4	4	2	1
3	3	2	4	3	3.5	4	3.5	5				3	1	1	3	7	3	6	2	1
4	3	2	2	3	4	3	4	5				4	1	1	4	7	4	3	1	1
5	3	3.5	3	3	2.5	4	3	5				5	1	1	3	6	5	8	1	2
6	3	4	4	3	3.5	4	3	4				6	1	1	4	7	4	3	4	4
7	3	4	3	4	3	5	4	5				7	1	1	3	6	6	3	2	1
8	3	1	4	3	2.5	4	5	5				8	1	1	3	6	5	7	3	3
9	3	3.5	4	3	3	5	5	5				9	1	3	5	6	6	3	2	1
10	3	1	5	3	3.5	5	4.5	4				10	1	3	2	7	8	8	2	3
Off-flavor									Średnia			Odczucie tłustości									Średnia
1	5		5	5	5	5	5	5				1	7	5	7	7	2	8	1	4
2	5	5	5	5	5	5	5	5				2	6	4	5	5	2	3	2	7
3	5	5	5	5	5	4	5	5				3	5	6	4	6.5	2	3	2	7
4	5	1	5	5	5	5	5	5				4	4	5	4	5	2	3	2	8
5	5	1	5	5	5	4	5	5				5	4	7	4	5	2	3	3	9
6	5	5	5	5	5	4	4	5				6	2	7	5	6	2	5	3	6
7	5		5	5	5	5	5	5				7	4	4	5	6	2	3	4	7
8	5	5	5	5	5	4	5	4				8	2	5	3	6	2	3	5	7
9	5	2	5	5	5	4	5	5				9	5	6	5	5	2	3	3	6
10	5	5	5	5	5	4	5	4				10	4		4	5	2	3	4	4
